# Supplementary material for: Migration dynamics of an important rice pest: The brown planthopper (Nilaparvata lugens) across Asia—Insights from population genomics
Source: Evol Appl. 2020 Jul 11;13(9):2449–59. doi: 10.1111/eva.13047 (PMC7513714; doi:10.1111/eva.13047)
Supplement: Supplementary file 2 — Supplementary Material [file EVA-13-2449-s002.xlsx]

## Sheet: BPH_GPS
Site	Country	Code	Lat	Long			Code
Ho Chi Minh	Vietnam	HZM	10.9271	106.587			HZM
Bangkok	Thailand	TG	14.0252	99.9698			TG
Los Banos	Philippines	FLB	14.1665	121.251			FLB
Tengchong	China	TC	25.0147	98.4508			TC
Changde	China	CD	28.9614	111.773			CD
Nanjing	China	NJ	24.5053	117.354			NJ
Danzhou	China	HN	19.5494	109.574			HN
Longzhou	China	LZ	22.3645	106.862			LZ
Wenshan	China	WS	23.3869	104.195			WS
Menghai	China	MH	21.9712	100.441			MH
